# Supplementary material for: Clinical Implications of Bacteremia Caused by Non-baumannii Acinetobacter Compared with Those of Acinetobacter baumannii Bacteremia
Source: Biomedicines. 2025 Sep 20;13(9):2304. doi: 10.3390/biomedicines13092304 (PMC12467366; doi:10.3390/biomedicines13092304)
Supplement: Supplementary file 1 [file biomedicines-13-02304-s001.zip]

Archive with 1 entries (1 files):
- biomedicines-3846883-supplementary.pdf
